# Supplementary material for: The Potential Role of PeMAP65-18 in Secondary Cell Wall Formation in Moso Bamboo
Source: Plants (Basel). 2024 Oct 27;13(21):3000. doi: 10.3390/plants13213000 (PMC11548304; doi:10.3390/plants13213000)
Supplement: Supplementary file 1 [file plants-13-03000-s001.zip]

Archive with 1 entries (1 files):
- plants-3249858-supplementary.pdf
